# Supplementary material for: A Multiscale Approach Indicates a Severe Reduction in Atlantic Forest Wetlands and Highlights that São Paulo Marsh Antwren Is on the Brink of Extinction
Source: PLoS One. 2015 Mar 23;10(3):e0121315. doi: 10.1371/journal.pone.0121315 (PMC4370614; doi:10.1371/journal.pone.0121315)
Supplement: S1 Dataset — In column “Detection history”: 1 = detected; 0 = not-detected. In column regarding presence of forest matrix, Eucalyptus plantation and mining: 1 = present; 0 = absent. Water flow was measured by a relative raster value (determined by accumulating the weight for all cells of the raster that flow into each downslope cell). (CSV) [file pone.0121315.s003.csv]

Site ID	long	lat	v1	v2	v3	Typha dominguensis height	Typha dominguensis density	Presence of native forest matrix	Presence of Eucalyptus plantation	Presence of mining	Distance to rivers	Distance to urban areas	Distance to highways	Minimum water flow	Maximum water flow	Average water flow	Area size
7	-45.91	-23.42	0	0	0	2922.5	23	0	0	0	0.91	2197.43	107.99	16	6313	3772.8	3540.06
19	-45.9	-23.19	0	0	0	2217.5	36	0	0	0	9.54	0	12125.6	0	314	50.02	39282.36
20	-45.93	-23.23	0	0	0	2651.25	37	0	0	0	38.88	0	10771.04	0	212	25.24	82367.07
21	-45.95	-23.22	0	0	0	2613.75	31	0	0	1	65.02	3839.07	11936.94	0	118	19.67	10120.18
27	-46.21	-23.62	0	0	0	2273.5	32	0	0	1	137.86	5000.65	69.09	0	62	9.2	33313.5
28	-46.09	-23.69	0	0	0	3215.5	38	1	0	1	12.42	9478.83	2103.3	0	8937	918.82	34250.44
30	-45.97	-23.43	1	1	1	2720	3	1	1	0	17.19	5134.68	853.99	0	93983	11895.99	220688.1
41	-45.84	-23.56	1	1	1	3332.5	6	1	1	0	9.26	2783.09	2434.16	0	92873	11983.04	74421.23
43	-45.62	-23.55	0	0	0	2596.25	31	0	1	0	8.41	17110.62	40.44	1012	1015	1013.67	2909.75
44	-45.63	-23.55	0	0	0	2473.75	34	0	1	0	5.04	17001.29	38.78	42	1454	513	3048.9
54	-46.28	-23.56	0	0	0	2555	35	0	0	1	77.64	872.34	964.61	0	173091	3077.36	1030789.17
55	-45.99	-23.44	1	1	1	2672.5	8	1	1	1	50.95	3755.86	74.58	0	3283	279.58	43592.51
57	-46.38	-23.61	0	0	0	2905	29	1	0	1	168.68	9778	236.92	0	51	12.2	36920.87
66	-45.63	-23.12	0	0	0	2818.75	29	0	1	0	111.17	1023.49	223.01	0	12893	810.77	43370.61
67	-45.67	-23.11	0	0	0	2552.5	31	0	0	0	1.66	1032.12	79.54	0	3204	1599.38	6899.03
69	-46.23	-23.28	0	0	0	2726.25	32	0	1	0	11.98	1337.02	915.53	3	104852	30653	21060.08
70	-46.02	-23.46	0	0	0	2700	33	0	1	0	14.42	3494.71	2905.25	0	7334	2722.13	21558.55
71	-46	-23.45	0	0	0	2190	36	0	0	0	1.5	3837.32	125.96	0	2791	920.67	11647.02
72	-46	-23.48	0	0	0	2145	37	0	1	0	44.17	7068.12	19.76	0	29	12.17	4371.36
73	-46.04	-23.42	0	0	0	2566.75	32	0	0	0	56.08	466.28	131.56	0	244	24.93	12712.75
76	-45.93	-23.42	0	0	0	2808	29	1	1	0	62.37	4540.09	884.8	1	12	5.67	2437.46
79	-46.05	-23.49	0	0	0	2800	31	0	1	0	21.39	5681.27	80.15	0	2674	251.77	11255.47
81	-45.84	-23.48	0	0	0	2584.25	38	0	1	0	55.58	4562.36	3028.38	1	47	30.78	7736.21
82	-46.12	-23.37	0	0	0	2239	35	0	1	1	80.73	3722.07	1137.75	3	73	12.06	14827.66
83	-46.08	-23.35	0	0	0	1896.25	36	0	1	0	23.82	5503.47	922.31	0	2432	396.98	35801.54
84	-46.01	-23.49	0	0	0	2929	37	0	0	0	10.97	7629.37	330.1	0	6792	1182.54	41688.05
85	-45.99	-23.48	0	0	0	2136	35	0	1	0	12.46	7206.61	372.25	0	7656	1375.44	65435.81
86	-45.98	-23.44	0	0	0	2278	34	0	1	0	30.39	4510.73	175	0	3343	932.93	13900.35
87	-45.82	-23.57	1	1	1	2345	9	1	1	0	119.66	4543.62	4106.06	0	54225	4455.71	290161.29
88	-46.12	-23.54	1	1	1	2789	10	1	0	0	174.1	3428.77	1088.01	0	732674	20640.31	1180524.08
89	-46.05	-23.07	1	1	1	2834	7	1	1	0	41.83	16701.47	2854.67	0	2902	241.23	117738.93
90	-45.96	-23.53	1	1	1	2829	9	1	0	0	43.43	8802.01	2309.79	0	771	69.9	86962.01
91	-46.01	-23.1	1	1	1	2100	8	1	0	0	52.52	12321.77	301.63	0	55245	6552.19	52914.89
100	-46.23	-23.41	1	1	1	2931	6	1	1	0	32.87	5938.25	1696.54	0	32466	1986.06	54096.14
101	-46.16	-23.37	1	1	1	2910	7	1	0	1	15.72	855.88	1317.24	0	26077	3764.73	144171.08
102	-46.17	-23.36	1	1	1	3011	6	1	0	0	24.37	792.59	399.73	0	209677	22778.05	152221.69
103	-45.86	-23.4	0	0	0	3332.5	31	0	1	0	8.83	1581.41	103.82	0	1319	338.82	9597.09
105	-46.18	-23.51	0	0	0	2590	32	0	0	1	16.27	262.35	60.18	0	40720	4235.19	127140.59
106	-46.32	-23.5	0	0	0	2299.75	33	0	0	1	103.74	306.6	165.19	56	185	76.97	86649.45
107	-46.22	-23.58	0	0	0	2551.5	34	0	0	0	563.77	135.74	96.51	0	35	13.75	18470.2
108	-46.26	-23.57	0	0	0	2542.5	29	0	0	1	94.14	1485.97	81.71	0	42	3.69	12527.81
109	-46.26	-23.61	0	0	0	2602	34	0	0	1	51.73	242.12	3039.78	0	355	39.4	8793.86
112	-46.24	-23.39	1	1	1	3013	32	1	0	0	61.8	5556.56	3910.06	0	14026	1278.82	18481.53
115	-45.71	-23.26	0	0	0	2068.75	31	1	1	0	71.67	654.83	131.8	0	18	5.71	6748.88
116	-45.79	-23.29	0	0	0	2311	29	0	1	0	2.22	4724.52	118.51	0	4234	1920.45	9149.81
117	-45.72	-23.37	0	0	0	2137.5	27	0	1	0	6.72	4856.56	2889.1	0	975	364.6	4921.65
118	-46.16	-23.43	0	0	0	2867.5	25	1	0	0	19.34	5487.5	3523.76	0	5502	1224.22	7269.07
